# Supplementary material for: Morphometric and Biochemical Parameters of Apis mellifera Workers Fed on Protein Supplement
Source: Vet Sci. 2026 Jun 27;13(7):629. doi: 10.3390/vetsci13070629 (PMC13431311; doi:10.3390/vetsci13070629)
Supplement: Supplementary file 1 [file vetsci-13-00629-s001.zip]

Archive with 1 entries (1 files):
- vetsci-4364375-supplementary.pdf
